# Supplementary material for: Back-illuminated photoelectrochemical flow cell for efficient CO2 reduction
Source: Nat Commun. 2022 Nov 19;13:7111. doi: 10.1038/s41467-022-34926-x (PMC9675791; doi:10.1038/s41467-022-34926-x)
Supplement: Supplementary file 2 — Source Data [file 41467_2022_34926_MOESM2_ESM.xlsx]

## Sheet: Figure 2a
Figure 2a
Potential (V) vs. RHE	n-Si/TiO2/Ni (mA/cm2)	Dark (mA/cm2)	Potential (V) vs. RHE	p+-Si/TiO2/Ni (mA/cm2)
0.62	-0.74434	0.05258	0.6	-0.744
0.63	-0.0938	0.03564	0.61	-0.256
0.64	-0.04841	0.02882	0.62	-0.256
0.65	-0.04841	0.02882	0.63	-0.256
0.66	0.00303	0.03498	0.64	-0.024
0.67	0.00908	0.03388	0.65	-0.024
0.68	0.02421	0.03322	0.66	-0.016
0.69	0.06052	0.03234	0.67	-0.016
0.7	0.10288	0.03212	0.68	0
0.71	0.19667	0.03146	0.69	0
0.72	0.39032	0.03102	0.7	0.008
0.73	0.49017	0.03036	0.71	0.008
0.74	0.53253	0.02992	0.72	0
0.75	0.38427	0.02948	0.73	0
0.76	0.1876	0.02904	0.74	0
0.77	0.12406	0.0286	0.75	0
0.78	0.08775	0.02816	0.76	0
0.79	0.08472	0.02772	0.77	0
0.8	0.11195	0.02728	0.78	0
0.81	0.16037	0.02684	0.79	0
0.82	0.23601	0.0264	0.8	0
0.83	0.38427	0.02596	0.81	0
0.84	0.61423	0.02552	0.82	0
0.85	0.95311	0.02508	0.83	0
0.86	1.54919	0.02464	0.84	0.008
0.87	2.29352	0.0242	0.85	0.008
0.88	3.3011	0.02376	0.86	0.008
0.89	4.51745	0.0231	0.87	0.008
0.9	5.84878	0.02266	0.88	0.008
0.91	7.4252	0.022	0.89	0.008
0.92	8.95623	0.02156	0.9	0.008
0.93	10.7293	0.02112	0.91	0.008
0.94	12.5962	0.02046	0.92	0.008
0.95	14.1363	0.0198	0.93	0.008
0.96	15.979	0.01936	0.94	0.008
0.97	17.6583	0.0187	0.95	0.016
0.98	19.3013	0.01804	0.96	0.016
0.99	20.908	0.0176	0.97	0.016
1	22.5267	0.01694	0.98	0.016
1.01	24.088	0.01628	0.99	0.016
1.02	25.4436	0.01562	1	0.016
1.03	26.9413	0.01496	1.01	0.024
1.04	28.1607	0.01408	1.02	0.024
1.05	29.3044	0.01342	1.03	0.024
1.06	30.6358	0.01254	1.04	0.024
1.07	31.48	0.01166	1.05	0.032
1.08	32.5329	0.01056	1.06	0.032
1.09	33.3922	0.00968	1.07	0.032
1.1	34.1305	0.00858	1.08	0.032
1.11	34.9414	0.0077	1.09	0.032
1.12	35.2501	0.00682	1.1	0.04
1.13	35.8249	0.00616	1.11	0.04
1.14	36.303	0.0055	1.12	0.04
1.15	36.9142	0.00484	1.13	0.048
1.16	37.12	0.0044	1.14	0.048
1.17	37.2591	0.00418	1.15	0.048
1.18	37.7039	0.00374	1.16	0.048
1.19	37.825	0.00352	1.17	0.048
1.2	38.0761	0.0033	1.18	0.056
1.21	38.0156	0.00308	1.19	0.056
1.22	38.0368	0.00286	1.2	0.056
1.23	38.4513	0.00286	1.21	0.056
1.24	38.4604	0.00264	1.22	0.064
1.25	38.5632	0.00264	1.23	0.064
1.26	38.6086	0.00242	1.24	0.064
1.27	38.4271	0.00242	1.25	0.064
1.28	38.7569	0.00242	1.26	0.072
1.29	38.7206	0.00242	1.27	0.072
1.3	38.5542	0.0022	1.28	0.08
1.31	38.5814	0.0022	1.29	0.088
1.32	38.6631	0.0022	1.3	0.096
1.33	38.8144	0.0022	1.31	0.104
1.34	38.8235	0.0022	1.32	0.128
1.35	38.7569	0.0022	1.33	0.192
1.36	38.8446	0.0022	1.34	0.312
1.37	38.7327	0.0022	1.35	1.04
1.38	38.887	0.0022	1.36	1.832
1.39	38.9657	0.0022	1.37	1.944
1.4	38.9052	0.0022	1.38	1.184
1.41	38.8325	0.0022	1.39	0.664
1.42	38.7236	0.0022	1.4	0.48
1.43	38.8507	0.0022	1.41	0.4
1.44	38.772	0.0022	1.42	0.376
1.45	38.6631	0.0022	1.43	0.352
1.46	38.5996	0.0022	1.44	0.344
1.47	38.5451	0.0022	1.45	0.336
1.48	38.6692	0.0022	1.46	0.344
1.49	38.4422	0.0022	1.47	0.344
1.5	38.539	0.0022	1.48	0.36
1.51	38.7932	0.0022	1.49	0.376
1.52	38.2274	0.0022	1.5	0.408
1.53	38.7932	0.0022	1.51	0.464
1.54	38.5118	0.0022	1.52	0.544
1.55	38.5935	0.0022	1.53	0.664
1.56	38.539	0.0022	1.54	0.848
1.57	38.3999	0.0022	1.55	1.112
1.58	38.5723	0.0022	1.56	1.472
1.59	38.7539	0.0022	1.57	1.952
1.6	38.3999	0.0022	1.58	2.568
1.61	38.4271	0.0022	1.59	3.368
1.62	38.4059	0.00198	1.6	4.264
1.63	38.4604	0.00198	1.61	5.312
1.64	38.5027	0.00198	1.62	6.464
1.65	38.1396	0.00198	1.63	7.68
1.66	38.5481	0.00198	1.64	8.928
1.67	38.4331	0.00198	1.65	10.176
1.68	38.3151	0.00198	1.66	11.408
1.69	38.418	0.00198	1.67	12.6
1.7	38.3272	0.00198	1.68	13.784
1.71	38.3908	0.00198	1.69	14.952
1.72	38.5118	0.00198	1.7	16.128
1.73	38.3484	0.00198	1.71	17.36
1.74	38.4089	0.00198	1.72	18.68
1.75	38.418	0.00198	1.73	20.096
1.76	38.5935	0.00198	1.74	21.624
1.77	38.4604	0.00198	1.75	23.464
1.78	38.3121	0.00198	1.76	25.176
1.79	38.766	0.00198	1.77	27.16
1.8	38.3061	0.00198	1.78	29.32
1.81	38.4422	0.00198	1.79	31.68
1.82	38.3151	0.00198	1.8	34.264
1.83	38.5754	0.00198	1.81	37.112
1.84	38.5481	0.00198	1.82	40.136
1.85	38.1306	0.00198	1.83	43.44
1.86	38.3575	0.00198	1.84	47
1.87	38.3272	0.00198	1.85	50.808
1.88	38.6752	0.00198	--	--
1.89	38.6328	0.00198	--	--
1.9	38.3757	0.00198	--	--
1.91	38.2849	0.00198	--	--
1.92	38.5844	0.00198	--	--

## Sheet: Figure 2b
Figure 2b
Potential (V) vs. RHE	ABPE (%)
0.62	-0.45404
0.63	-0.05628
0.64	-0.02856
0.65	-0.02808
0.66	0.00172
0.67	0.00508
0.68	0.01331
0.69	0.03268
0.7	0.05452
0.71	0.10227
0.72	0.19906
0.73	0.24509
0.74	0.26094
0.75	0.18445
0.76	0.08817
0.77	0.05707
0.78	0.03949
0.79	0.03728
0.8	0.04814
0.81	0.06735
0.82	0.09676
0.83	0.15371
0.84	0.23955
0.85	0.36218
0.86	0.5732
0.87	0.82567
0.88	1.15538
0.89	1.53593
0.9	1.9301
0.91	2.37606
0.92	2.77643
0.93	3.2188
0.94	3.6529
0.95	3.95817
0.96	4.31433
0.97	4.59116
0.98	4.82532
0.99	5.01791
1	5.18115
1.01	5.29937
1.02	5.34315
1.03	5.38826
1.04	5.35053
1.05	5.2748
1.06	5.20808
1.07	5.03679
1.08	4.87994
1.09	4.67491
1.1	4.43697
1.11	4.19297
1.12	3.87751
1.13	3.58249
1.14	3.26727
1.15	2.95314
1.16	2.5984
1.17	2.23555
1.18	1.8852
1.19	1.513
1.2	1.14228
1.21	0.76031
1.22	0.38037
1.23	0
1.24	-0.3846
1.25	-0.77126
1.26	-1.15826
1.27	-1.53708
1.28	-1.93784
1.29	-2.32324
1.3	-2.69879
1.31	-3.08651
1.32	-3.47968
1.33	-3.88144
1.34	-4.27058
1.35	-4.65083
1.36	-5.0498
1.37	-5.42258
1.38	-5.83305
1.39	-6.23451
1.4	-6.61388
1.41	-6.98986
1.42	-7.35749
1.43	-7.77014
1.44	-8.14213
1.45	-8.50588
1.46	-8.8779
1.47	-9.25082
1.48	-9.66729
1.49	-9.99498
1.5	-10.4055
1.51	-10.8621
1.52	-11.0859
1.53	-11.638
1.54	-11.9387
1.55	-12.3499
1.56	-12.7179
1.57	-13.0559
1.58	-13.5003
1.59	-13.9514
1.6	-14.208
1.61	-14.6023
1.62	-14.9783
1.63	-15.3841
1.64	-15.7861
1.65	-16.0187
1.66	-16.5757
1.67	-16.9106
1.68	-17.2418
1.69	-17.6723
1.7	-18.0138
1.71	-18.4276
1.72	-18.8708
1.73	-19.1742
1.74	-19.5886
1.75	-19.9774
1.76	-20.4546
1.77	-20.7686
1.78	-21.0717
1.79	-21.7089
1.8	-21.8345
1.81	-22.2965
1.82	-22.6059
1.83	-23.1452
1.84	-23.5144
1.85	-23.641
1.86	-24.1652
1.87	-24.5294
1.88	-25.1389
1.89	-25.4977
1.9	-25.7117
1.91	-26.0337
1.92	-26.6233

## Sheet: Figure 2c
Figure 2c
Time (h)	Current Density (mA/cm2)	Time (h)	O2 Faradaic Efficiency (%)
0.000425	0.0570685	1	98
0.00085	0.0455152	5	99.1
0.001275	0.0394633	10	98.99
0.0017	0.0375683	15	98
0.002125	1.58791	20	100.2
0.00255	17.982	25	98.7
0.002975	39.7081	30	99.2
0.0034	39.6653	35	99.4
0.003825	39.3047	40	98.5
0.00425	39.3047	45	101
0.004675	39.3414	50	99.4
0.0051	39.3414	55	99.5
0.005525	39.4575	60	99
0.00595	39.5003	65	98.9
0.006375	39.433	70	97.8
0.0068	39.3719	75	98.99
0.007225	39.4392	80	99.2
0.00765	39.5186	85	99.5
0.008075	39.4269	90	100.3
0.0085	39.4453	95	99.7
0.008925	39.488	100	98.7
0.00935	39.4575	105	98.7
0.009775	39.4269	110	98.6
0.0102	39.2864	115	100.4
0.010625	39.3841	120	99
0.01105	39.4453	125	98.5
0.011475	39.6164	130	98.7
0.0119	39.488	135	98.8
0.012325	39.5981	140	97.8
0.01275	39.4697	145	99
0.013175	39.3841	150	98.9
0.0136	39.3291	--	--
0.014025	39.3475	--	--
0.01445	39.2497	--	--
0.014875	39.3047	--	--
0.0153	39.213	--	--
0.015725	39.2497	--	--
0.01615	39.2069	--	--
0.016575	39.2986	--	--
0.017	39.2925	--	--
0.017425	39.1336	--	--
0.01785	39.2252	--	--
0.018275	39.3414	--	--
0.0187	39.378	--	--
0.019125	39.2497	--	--
0.01955	39.1946	--	--
0.019975	39.4025	--	--
0.0204	39.2375	--	--
0.020825	39.2741	--	--
0.02125	39.3964	--	--
0.021675	39.5247	--	--
0.0221	39.4208	--	--
0.022525	39.433	--	--
0.02295	39.2986	--	--
0.023375	39.4453	--	--
0.0238	39.433	--	--
0.024225	39.3658	--	--
0.02465	39.6225	--	--
0.025075	39.3475	--	--
0.0255	39.3964	--	--
0.025925	39.2252	--	--
0.02635	39.3536	--	--
0.026775	39.3047	--	--
0.0272	39.3169	--	--
0.027625	39.2864	--	--
0.02805	39.323	--	--
0.028475	39.2069	--	--
0.0289	39.2313	--	--
0.029325	39.3047	--	--
0.02975	39.2313	--	--
0.030175	39.1946	--	--
0.0306	39.2069	--	--
0.031025	39.0602	--	--
0.03145	39.048	--	--
0.031875	39.2252	--	--
0.0323	39.2986	--	--
0.032725	39.2558	--	--
0.03315	39.2802	--	--
0.033575	39.4208	--	--
0.034	39.1886	--	--
0.034425	39.1946	--	--
0.03485	39.1886	--	--
0.035275	39.1825	--	--
0.0357	39.213	--	--
0.036125	39.1091	--	--
0.03655	39.3903	--	--
0.036975	39.4208	--	--
0.0374	39.3903	--	--
0.037825	39.0418	--	--
0.03825	39.0113	--	--
0.038675	39.1946	--	--
0.0391	39.2008	--	--
0.039525	39.2008	--	--
0.03995	38.9441	--	--
0.040375	39.1702	--	--
0.0408	39.1763	--	--
0.041225	39.323	--	--
0.04165	39.2436	--	--
0.042075	39.3169	--	--
0.0425	39.268	--	--
0.042925	39.1825	--	--
0.04335	39.2191	--	--
0.043775	39.103	--	--
0.0442	38.9685	--	--
0.044625	39.1641	--	--
0.04505	39.2802	--	--
0.045475	39.2497	--	--
0.0459	39.1641	--	--
0.046325	39.2008	--	--
0.04675	39.2436	--	--
0.047175	39.4392	--	--
0.0476	39.4758	--	--
0.048025	39.3291	--	--
0.04845	39.3597	--	--
0.048875	39.2252	--	--
0.0493	39.1763	--	--
0.049725	39.2313	--	--
0.05015	39.3047	--	--
0.050575	39.2986	--	--
0.051	39.3108	--	--
0.051425	39.4269	--	--
0.05185	39.3352	--	--
0.052275	39.3658	--	--
0.0527	39.3414	--	--
0.053125	39.4575	--	--
0.05355	39.3536	--	--
0.053975	39.5369	--	--
0.0544	39.1702	--	--
0.054825	39.3475	--	--
0.05525	39.3047	--	--
0.055675	39.3291	--	--
0.0561	39.3475	--	--
0.056525	39.2008	--	--
0.05695	39.2864	--	--
0.057375	39.2069	--	--
0.0578	39.2436	--	--
0.058225	39.1946	--	--
0.05865	39.1763	--	--
0.059075	39.268	--	--
0.0595	39.0663	--	--
0.059925	39.0357	--	--
0.06035	39.1274	--	--
0.060775	38.8463	--	--
0.0612	39.1946	--	--
0.061625	39.3108	--	--
0.06205	39.1336	--	--
0.062475	39.2191	--	--
0.0629	39.2436	--	--
0.063325	39.2069	--	--
0.06375	39.1946	--	--
0.064175	39.0235	--	--
0.0646	39.2436	--	--
0.065025	39.1825	--	--
0.06545	39.0785	--	--
0.065875	39.1763	--	--
0.0663	39.1336	--	--
0.066725	38.9685	--	--
0.06715	39.1152	--	--
0.067575	38.9257	--	--
0.068	39.048	--	--
0.068425	39.0846	--	--
0.06885	39.2069	--	--
0.069275	39.1886	--	--
0.0697	39.0052	--	--
0.070125	39.2252	--	--
0.07055	39.158	--	--
0.070975	39.2436	--	--
0.0714	38.9746	--	--
0.071825	39.1152	--	--
0.07225	39.0418	--	--
0.072675	39.1336	--	--
0.0731	39.2313	--	--
0.073525	39.0113	--	--
0.07395	39.048	--	--
0.074375	39.1274	--	--
0.0748	39.1519	--	--
0.075225	39.0235	--	--
0.07565	39.0113	--	--
0.076075	38.889	--	--
0.0765	38.8463	--	--
0.076925	39.0418	--	--
0.07735	38.9991	--	--
0.077775	39.0418	--	--
0.0782	38.9563	--	--
0.078625	39.0296	--	--
0.07905	39.3536	--	--
0.079475	39.213	--	--
0.0799	39.1946	--	--
0.080325	39.3414	--	--
0.08075	39.0052	--	--
0.081175	39.103	--	--
0.0816	39.1825	--	--
0.082025	39.0969	--	--
0.08245	39.0235	--	--
0.082875	38.9746	--	--
0.0833	39.048	--	--
0.083725	39.103	--	--
0.08415	39.2313	--	--
0.084575	39.0846	--	--
0.085	39.1641	--	--
0.085425	39.213	--	--
0.08585	39.2558	--	--
0.086275	39.1763	--	--
0.0867	39.2619	--	--
0.087125	39.0052	--	--
0.08755	39.0235	--	--
0.087975	39.0541	--	--
0.0884	39.1396	--	--
0.088825	39.0541	--	--
0.08925	39.1274	--	--
0.089675	39.0174	--	--
0.0901	39.268	--	--
0.090525	39.3352	--	--
0.09095	39.2497	--	--
0.091375	39.268	--	--
0.0918	39.2069	--	--
0.092225	39.268	--	--
0.09265	39.2986	--	--
0.093075	39.323	--	--
0.0935	39.1336	--	--
0.093925	39.2497	--	--
0.09435	39.3108	--	--
0.094775	39.4269	--	--
0.0952	39.2741	--	--
0.095625	39.2008	--	--
0.09605	39.4453	--	--
0.096475	39.2497	--	--
0.0969	39.2802	--	--
0.097325	39.2069	--	--
0.09775	39.3047	--	--
0.098175	39.433	--	--
0.0986	39.3658	--	--
0.099025	39.4758	--	--
0.09945	39.4575	--	--
0.099875	39.488	--	--
0.1003	39.4636	--	--
0.100725	39.4636	--	--
0.10115	39.3108	--	--
0.101575	39.3352	--	--
0.102	39.3414	--	--
0.102425	39.4147	--	--
0.10285	39.3047	--	--
0.103275	39.213	--	--
0.1037	39.2558	--	--
0.104125	39.2375	--	--
0.10455	39.4025	--	--
0.104975	39.3352	--	--
0.1054	39.3108	--	--
0.105825	39.4697	--	--
0.10625	39.3964	--	--
0.106675	39.4575	--	--
0.1071	39.3964	--	--
0.107525	39.5003	--	--
0.10795	39.5919	--	--
0.108375	39.5492	--	--
0.1088	39.5003	--	--
0.109225	39.3903	--	--
0.10965	39.5736	--	--
0.110075	39.4086	--	--
0.1105	39.4086	--	--
0.110925	39.378	--	--
0.11135	39.5186	--	--
0.111775	39.6042	--	--
0.1122	39.5369	--	--
0.112625	39.5736	--	--
0.11305	39.7081	--	--
0.113475	39.3414	--	--
0.1139	39.3841	--	--
0.114325	39.3047	--	--
0.11475	39.5125	--	--
0.115175	39.3352	--	--
0.1156	39.4269	--	--
0.116025	39.3352	--	--
0.11645	39.3475	--	--
0.116875	39.378	--	--
0.1173	39.3719	--	--
0.117725	39.4269	--	--
0.11815	39.323	--	--
0.118575	39.433	--	--
0.119	39.3108	--	--
0.119425	39.1519	--	--
0.11985	39.2741	--	--
0.120275	39.323	--	--
0.1207	39.268	--	--
0.121125	39.2986	--	--
0.12155	39.3719	--	--
0.121975	39.3903	--	--
0.1224	39.3108	--	--
0.122825	39.4208	--	--
0.12325	39.2741	--	--
0.123675	39.213	--	--
0.1241	39.3352	--	--
0.124525	39.3108	--	--
0.12495	39.2986	--	--
0.125375	39.1825	--	--
0.1258	39.3414	--	--
0.126225	39.2864	--	--
0.12665	39.1825	--	--
0.127075	39.1336	--	--
0.1275	39.0724	--	--
0.127925	39.2436	--	--
0.12835	39.1702	--	--
0.128775	39.158	--	--
0.1292	39.2558	--	--
0.129625	39.268	--	--
0.13005	39.1213	--	--
0.130475	39.1825	--	--
0.1309	39.2436	--	--
0.131325	39.1274	--	--
0.13175	39.0602	--	--
0.132175	39.0846	--	--
0.1326	39.2252	--	--
0.133025	39.213	--	--
0.13345	39.1702	--	--
0.133875	39.1641	--	--
0.1343	39.4208	--	--
0.134725	39.2008	--	--
0.13515	39.1946	--	--
0.135575	39.2864	--	--
0.136	39.2375	--	--
0.136425	39.2252	--	--
0.13685	39.2191	--	--
0.137275	39.3108	--	--
0.1377	39.2558	--	--
0.138125	39.1641	--	--
0.13855	39.1457	--	--
0.138975	39.3414	--	--
0.1394	39.1213	--	--
0.139825	39.2069	--	--
0.14025	39.3169	--	--
0.140675	39.268	--	--
0.1411	39.213	--	--
0.141525	39.2252	--	--
0.14195	39.0174	--	--
0.142375	39.2741	--	--
0.1428	39.1091	--	--
0.143225	39.1396	--	--
0.14365	39.2436	--	--
0.144075	39.0541	--	--
0.1445	39.1213	--	--
0.144925	39.0969	--	--
0.14535	39.0969	--	--
0.145775	39.213	--	--
0.1462	39.1763	--	--
0.146625	39.2069	--	--
0.14705	39.1702	--	--
0.147475	39.2619	--	--
0.1479	39.0296	--	--
0.148325	39.1091	--	--
0.14875	38.9624	--	--
0.149175	38.9502	--	--
0.1496	38.9991	--	--
0.150025	39.0969	--	--
0.15045	39.0969	--	--
0.150875	38.9991	--	--
0.1513	38.9502	--	--
0.151725	39.1336	--	--
0.15215	39.1763	--	--
0.152575	39.2497	--	--
0.153	38.9074	--	--
0.153425	38.9318	--	--
0.15385	38.9868	--	--
0.154275	38.9868	--	--
0.1547	38.9318	--	--
0.155125	38.9807	--	--
0.15555	39.0541	--	--
0.155975	38.8829	--	--
0.1564	39.0907	--	--
0.156825	39.158	--	--
0.15725	38.9441	--	--
0.157675	39.0418	--	--
0.1581	39.0296	--	--
0.158525	39.0969	--	--
0.15895	38.9991	--	--
0.159375	38.8646	--	--
0.1598	39.0113	--	--
0.160225	38.9929	--	--
0.16065	38.9135	--	--
0.161075	38.7118	--	--
0.1615	39.0235	--	--
0.161925	38.9441	--	--
0.16235	39.0113	--	--
0.162775	38.9807	--	--
0.1632	39.048	--	--
0.163625	39.0113	--	--
0.16405	39.0052	--	--
0.164475	39.2008	--	--
0.1649	39.0969	--	--
0.165325	38.9746	--	--
0.16575	39.158	--	--
0.166175	38.8952	--	--
0.1666	39.1336	--	--
0.167025	39.1457	--	--
0.16745	38.9135	--	--
0.167875	39.1763	--	--
0.1683	39.0296	--	--
0.168725	39.0235	--	--
0.16915	39.2497	--	--
0.169575	39.1886	--	--
0.17	39.1457	--	--
0.170425	39.1336	--	--
0.17085	38.9868	--	--
0.171275	39.268	--	--
0.1717	38.9868	--	--
0.172125	39.1274	--	--
0.17255	38.9624	--	--
0.172975	38.8829	--	--
0.1734	39.0541	--	--
0.173825	39.0907	--	--
0.17425	39.0785	--	--
0.174675	39.0602	--	--
0.1751	38.9379	--	--
0.175525	39.0296	--	--
0.17595	39.0969	--	--
0.176375	39.0602	--	--
0.1768	38.9807	--	--
0.177225	39.3108	--	--
0.17765	39.2375	--	--
0.178075	39.268	--	--
0.1785	39.1457	--	--
0.178925	39.0541	--	--
0.17935	39.0113	--	--
0.179775	39.0235	--	--
0.1802	38.8952	--	--
0.180625	38.9502	--	--
0.18105	38.8646	--	--
0.181475	38.8402	--	--
0.1819	38.8035	--	--
0.182325	38.8768	--	--
0.18275	38.8096	--	--
0.183175	39.0113	--	--
0.1836	38.8279	--	--
0.184025	38.8646	--	--
0.18445	38.9379	--	--
0.184875	39.0602	--	--
0.1853	39.0235	--	--
0.185725	39.1091	--	--
0.18615	39.0418	--	--
0.186575	38.8707	--	--
0.187	38.9135	--	--
0.187425	39.158	--	--
0.18785	39.0969	--	--
0.188275	39.0724	--	--
0.1887	39.0907	--	--
0.189125	39.048	--	--
0.18955	39.1457	--	--
0.189975	39.0418	--	--
0.1904	39.0663	--	--
0.190825	39.0418	--	--
0.19125	38.9502	--	--
0.191675	38.7974	--	--
0.1921	38.9685	--	--
0.192525	39.0052	--	--
0.19295	39.0113	--	--
0.193375	38.8829	--	--
0.1938	39.0663	--	--
0.194225	39.1213	--	--
0.19465	38.8829	--	--
0.195075	38.9685	--	--
0.1955	39.1519	--	--
0.195925	39.0846	--	--
0.19635	38.9991	--	--
0.196775	38.8768	--	--
0.1972	38.7362	--	--
0.197625	39.0174	--	--
0.19805	39.0785	--	--
0.198475	38.9991	--	--
0.1989	38.9868	--	--
0.199325	38.8646	--	--
0.19975	39.1152	--	--
0.200175	39.0113	--	--
0.2006	38.9624	--	--
0.201025	38.9685	--	--
0.20145	38.9624	--	--
0.201875	39.0785	--	--
0.2023	38.9074	--	--
0.202725	39.0052	--	--
0.20315	38.9991	--	--
0.203575	38.7913	--	--
0.204	38.9807	--	--
0.204425	38.8585	--	--
0.20485	38.7118	--	--
0.205275	38.8035	--	--
0.2057	38.9074	--	--
0.206125	38.8585	--	--
0.20655	38.8524	--	--
0.206975	38.8524	--	--
0.2074	38.9991	--	--
0.207825	38.9685	--	--
0.20825	39.0235	--	--
0.208675	39.1213	--	--
0.2091	39.0418	--	--
0.209525	39.0602	--	--
0.20995	39.2069	--	--
0.210375	39.0296	--	--
0.2108	38.9563	--	--
0.211225	39.0785	--	--
0.21165	39.0663	--	--
0.212075	38.9685	--	--
0.2125	39.1336	--	--
0.212925	38.834	--	--
0.21335	39.0113	--	--
0.213775	39.0113	--	--
0.2142	38.8218	--	--
0.214625	39.0174	--	--
0.21505	39.0357	--	--
0.215475	38.9624	--	--
0.2159	39.0235	--	--
0.216325	39.0418	--	--
0.21675	38.9502	--	--
0.217175	38.9135	--	--
0.2176	38.9379	--	--
0.218025	39.0724	--	--
0.21845	38.9563	--	--
0.218875	38.7913	--	--
0.2193	38.8707	--	--
0.219725	38.8585	--	--
0.22015	38.7057	--	--
0.220575	38.8585	--	--
0.221	38.9563	--	--
0.221425	38.9807	--	--
0.22185	38.9135	--	--
0.222275	38.8157	--	--
0.2227	39.0663	--	--
0.223125	38.8218	--	--
0.22355	39.0174	--	--
0.223975	38.9563	--	--
0.2244	38.779	--	--
0.224825	39.0235	--	--
0.22525	38.9929	--	--
0.225675	38.8707	--	--
0.2261	38.7607	--	--
0.226525	38.9502	--	--
0.22695	39.048	--	--
0.227375	38.9135	--	--
0.2278	39.0602	--	--
0.228225	38.9991	--	--
0.22865	38.8952	--	--
0.229075	38.9624	--	--
0.2295	39.1336	--	--
0.229925	39.2313	--	--
0.23035	39.2375	--	--
0.230775	39.2375	--	--
0.2312	39.1702	--	--
0.231625	39.158	--	--
0.23205	39.0113	--	--
0.232475	39.0174	--	--
0.2329	39.3047	--	--
0.233325	39.3475	--	--
0.23375	39.2497	--	--
0.234175	39.0235	--	--
0.2346	39.0541	--	--
0.235025	39.1152	--	--
0.23545	38.9991	--	--
0.235875	39.103	--	--
0.2363	39.2802	--	--
0.236725	39.1152	--	--
0.23715	39.1213	--	--
0.237575	39.2252	--	--
0.238	39.2008	--	--
0.238425	39.2986	--	--
0.23885	39.3047	--	--
0.239275	39.1702	--	--
0.2397	39.2252	--	--
0.240125	38.9502	--	--
0.24055	38.9563	--	--
0.240975	39.0846	--	--
0.2414	38.9563	--	--
0.241825	39.0969	--	--
0.24225	38.9807	--	--
0.242675	39.0296	--	--
0.2431	39.1457	--	--
0.243525	39.1274	--	--
0.24395	39.1457	--	--
0.244375	39.1457	--	--
0.2448	39.1519	--	--
0.245225	39.0969	--	--
0.24565	39.323	--	--
0.246075	39.213	--	--
0.2465	39.0602	--	--
0.246925	39.1946	--	--
0.24735	39.0785	--	--
0.247775	39.1091	--	--
0.2482	39.1763	--	--
0.248625	39.1213	--	--
0.24905	39.1519	--	--
0.249475	39.2436	--	--
0.2499	39.2986	--	--
0.250325	39.2558	--	--
0.25075	39.2252	--	--
0.251175	39.3597	--	--
0.2516	39.2864	--	--
0.252025	39.3414	--	--
0.25245	39.048	--	--
0.252875	39.2986	--	--
0.2533	39.1152	--	--
0.253725	39.1336	--	--
0.25415	39.1457	--	--
0.254575	39.3291	--	--
0.255	39.1946	--	--
0.255425	39.3964	--	--
0.25585	39.2191	--	--
0.256275	39.2497	--	--
0.2567	39.2252	--	--
0.257125	39.3291	--	--
0.25755	39.2741	--	--
0.257975	39.0663	--	--
0.2584	39.2069	--	--
0.258825	39.1886	--	--
0.25925	39.3475	--	--
0.259675	39.323	--	--
0.2601	39.3475	--	--
0.260525	39.2619	--	--
0.26095	39.3597	--	--
0.261375	39.2375	--	--
0.2618	39.2986	--	--
0.262225	39.1396	--	--
0.26265	39.1702	--	--
0.263075	39.1396	--	--
0.2635	39.213	--	--
0.263925	39.2864	--	--
0.26435	39.1886	--	--
0.264775	38.9441	--	--
0.2652	39.1825	--	--
0.265625	38.9624	--	--
0.26605	39.1825	--	--
0.266475	38.9257	--	--
0.2669	39.048	--	--
0.267325	39.0235	--	--
0.26775	39.1152	--	--
0.268175	39.0602	--	--
0.2686	39.1946	--	--
0.269025	39.268	--	--
0.26945	39.103	--	--
0.269875	39.0113	--	--
0.2703	39.1946	--	--
0.270725	39.0602	--	--
0.27115	39.0724	--	--
0.271575	39.3108	--	--
0.272	38.9868	--	--
0.272425	39.1702	--	--
0.27285	39.0541	--	--
0.273275	39.1641	--	--
0.2737	38.9379	--	--
0.274125	38.9868	--	--
0.27455	39.0663	--	--
0.274975	39.1519	--	--
0.2754	39.1213	--	--
0.275825	39.2375	--	--
0.27625	39.3597	--	--
0.276675	38.9135	--	--
0.2771	39.1763	--	--
0.277525	38.9685	--	--
0.27795	38.8829	--	--
0.278375	39.1213	--	--
0.2788	39.1457	--	--
0.279225	39.1274	--	--
0.27965	38.9685	--	--
0.280075	39.0907	--	--
0.2805	39.1519	--	--
0.280925	39.1519	--	--
0.28135	39.2069	--	--
0.281775	39.0541	--	--
0.2822	39.0052	--	--
0.282625	38.9991	--	--
0.28305	39.0969	--	--
0.283475	39.1336	--	--
0.2839	39.0235	--	--
0.284325	38.9868	--	--
0.28475	38.9624	--	--
0.285175	39.2864	--	--
0.2856	39.0907	--	--
0.286025	38.9379	--	--
0.28645	39.1091	--	--
0.286875	38.889	--	--
0.2873	38.8707	--	--
0.287725	39.0846	--	--
0.28815	38.9135	--	--
0.288575	38.9013	--	--
0.289	38.9074	--	--
0.289425	39.0541	--	--
0.28985	39.0296	--	--
0.290275	38.9991	--	--
0.2907	39.0235	--	--
0.291125	39.0969	--	--
0.29155	38.9502	--	--
0.291975	38.9624	--	--
0.2924	38.9257	--	--
0.292825	39.0663	--	--
0.29325	38.8707	--	--
0.293675	38.8585	--	--
0.2941	38.614	--	--
0.294525	38.7974	--	--
0.29495	38.8035	--	--
0.295375	38.834	--	--
0.2958	38.9502	--	--
0.296225	39.1519	--	--
0.29665	38.9868	--	--
0.297075	39.1946	--	--
0.2975	38.9868	--	--
0.297925	38.9196	--	--
0.29835	38.9379	--	--
0.298775	39.0602	--	--
0.2992	38.8463	--	--
0.299625	38.8218	--	--
0.30005	38.8768	--	--
0.300475	38.9746	--	--
0.3009	38.9074	--	--
0.301325	39.0052	--	--
0.30175	38.8402	--	--
0.302175	38.8952	--	--
0.3026	39.1641	--	--
0.303025	39.158	--	--
0.30345	39.1946	--	--
0.303875	39.0724	--	--
0.3043	38.889	--	--
0.304725	38.9624	--	--
0.30515	38.9685	--	--
0.305575	39.0846	--	--
0.306	39.0418	--	--
0.306425	38.9807	--	--
0.30685	38.9929	--	--
0.307275	38.8952	--	--
0.3077	38.9013	--	--
0.308125	39.0113	--	--
0.30855	39.0357	--	--
0.308975	38.8646	--	--
0.3094	39.1274	--	--
0.309825	38.9991	--	--
0.31025	39.0357	--	--
0.310675	39.0235	--	--
0.3111	39.0602	--	--
0.311525	39.0113	--	--
0.31195	38.6446	--	--
0.312375	39.1886	--	--
0.3128	38.9807	--	--
0.313225	38.9807	--	--
0.31365	39.0174	--	--
0.314075	38.9257	--	--
0.3145	39.0602	--	--
0.314925	38.8585	--	--
0.31535	38.9441	--	--
0.315775	39.0846	--	--
0.3162	38.9868	--	--
0.316625	39.0846	--	--
0.31705	39.1213	--	--
0.317475	38.8829	--	--
0.3179	39.048	--	--
0.318325	39.0174	--	--
0.31875	38.9685	--	--
0.319175	38.9257	--	--
0.3196	39.1091	--	--
0.320025	38.9868	--	--
0.32045	39.0357	--	--
0.320875	39.2008	--	--
0.3213	39.1396	--	--
0.321725	39.103	--	--
0.32215	39.1519	--	--
0.322575	39.1519	--	--
0.323	38.9807	--	--
0.323425	39.2008	--	--
0.32385	39.0541	--	--
0.324275	38.9318	--	--
0.3247	39.048	--	--
0.325125	39.1702	--	--
0.32555	39.0785	--	--
0.325975	39.0846	--	--
0.3264	39.0541	--	--
0.326825	39.1641	--	--
0.32725	39.0724	--	--
0.327675	39.2436	--	--
0.3281	39.1336	--	--
0.328525	39.0907	--	--
0.32895	39.2864	--	--
0.329375	39.3475	--	--
0.3298	39.2802	--	--
0.330225	39.1396	--	--
0.33065	39.1396	--	--
0.331075	39.2497	--	--
0.3315	39.1152	--	--
0.331925	39.1763	--	--
0.33235	39.158	--	--
0.332775	39.2497	--	--
0.3332	39.3169	--	--
0.333625	38.9746	--	--
0.33405	39.1396	--	--
0.334475	38.9624	--	--
0.3349	38.8279	--	--
0.335325	39.0296	--	--
0.33575	38.9746	--	--
0.336175	38.9685	--	--
0.3366	38.9013	--	--
0.337025	38.8463	--	--
0.33745	38.889	--	--
0.337875	39.0846	--	--
0.3383	38.8768	--	--
0.338725	39.0541	--	--
0.33915	39.0846	--	--
0.339575	38.9746	--	--
0.34	39.0724	--	--
0.340425	38.7913	--	--
0.34085	38.779	--	--
0.341275	38.7913	--	--
0.3417	38.9624	--	--
0.342125	38.9379	--	--
0.34255	38.9318	--	--
0.342975	38.8279	--	--
0.3434	38.8218	--	--
0.343825	38.9991	--	--
0.34425	38.7301	--	--
0.344675	38.8707	--	--
0.3451	38.779	--	--
0.345525	39.0052	--	--
0.34595	38.779	--	--
0.346375	38.9685	--	--
0.3468	38.8952	--	--
0.347225	38.8218	--	--
0.34765	38.9196	--	--
0.348075	38.9257	--	--
0.3485	38.9868	--	--
0.348925	38.9379	--	--
0.34935	38.9685	--	--
0.349775	38.9991	--	--
0.3502	38.8768	--	--
0.350625	38.8707	--	--
0.35105	38.8768	--	--
0.351475	38.9135	--	--
0.3519	38.8157	--	--
0.352325	38.7118	--	--
0.35275	38.9746	--	--
0.353175	38.8829	--	--
0.3536	39.0663	--	--
0.354025	38.8463	--	--
0.35445	39.0174	--	--
0.354875	38.9991	--	--
0.3553	38.834	--	--
0.355725	38.7424	--	--
0.35615	38.6935	--	--
0.356575	38.6507	--	--
0.357	38.7668	--	--
0.357425	38.6935	--	--
0.35785	38.7424	--	--
0.358275	38.6446	--	--
0.3587	38.7668	--	--
0.359125	38.8402	--	--
0.35955	38.779	--	--
0.359975	38.8096	--	--
0.3604	39.0235	--	--
0.360825	38.8952	--	--
0.36125	38.834	--	--
0.361675	38.7607	--	--
0.3621	38.7301	--	--
0.362525	38.7851	--	--
0.36295	38.9318	--	--
0.363375	38.8157	--	--
0.3638	39.0113	--	--
0.364225	38.889	--	--
0.36465	38.8829	--	--
0.365075	38.8279	--	--
0.3655	38.7851	--	--
0.365925	38.8707	--	--
0.36635	38.9746	--	--
0.366775	38.9502	--	--
0.3672	38.9196	--	--
0.367625	39.0296	--	--
0.36805	38.9135	--	--
0.368475	39.0907	--	--
0.3689	39.158	--	--
0.369325	38.8952	--	--
0.36975	38.9868	--	--
0.370175	38.889	--	--
0.3706	38.7668	--	--
0.371025	38.7485	--	--
0.37145	38.8524	--	--
0.371875	38.724	--	--
0.3723	38.9318	--	--
0.372725	39.0969	--	--
0.37315	39.0969	--	--
0.373575	38.8707	--	--
0.374	38.9074	--	--
0.374425	38.9074	--	--
0.37485	38.9746	--	--
0.375275	38.8279	--	--
0.3757	38.9196	--	--
0.376125	38.9318	--	--
0.37655	38.9502	--	--
0.376975	39.1091	--	--
0.3774	39.1274	--	--
0.377825	39.3108	--	--
0.37825	39.1825	--	--
0.378675	39.0846	--	--
0.3791	39.0969	--	--
0.379525	39.0724	--	--
0.37995	39.1396	--	--
0.380375	38.9746	--	--
0.3808	39.0907	--	--
0.381225	39.1946	--	--
0.38165	39.0541	--	--
0.382075	39.1641	--	--
0.3825	39.0235	--	--
0.382925	38.8952	--	--
0.38335	38.9807	--	--
0.383775	39.0418	--	--
0.3842	38.9196	--	--
0.384625	38.9013	--	--
0.38505	38.8218	--	--
0.385475	38.9502	--	--
0.3859	38.9746	--	--
0.386325	39.1641	--	--
0.38675	39.0174	--	--
0.387175	38.9379	--	--
0.3876	39.1396	--	--
0.388025	38.8952	--	--
0.38845	39.0602	--	--
0.388875	39.0969	--	--
0.3893	38.8463	--	--
0.389725	38.9929	--	--
0.39015	38.9685	--	--
0.390575	38.8585	--	--
0.391	39.0113	--	--
0.391425	38.8279	--	--
0.39185	38.8402	--	--
0.392275	38.779	--	--
0.3927	39.0418	--	--
0.393125	39.323	--	--
0.39355	39.2069	--	--
0.393975	39.0969	--	--
0.3944	39.0113	--	--
0.394825	39.1274	--	--
0.39525	39.0907	--	--
0.395675	39.2069	--	--
0.3961	39.0357	--	--
0.396525	39.103	--	--
0.39695	39.1457	--	--
0.397375	39.0296	--	--
0.3978	39.0785	--	--
0.398225	39.0052	--	--
0.39865	39.1091	--	--
0.399075	39.1641	--	--
0.3995	39.1519	--	--
0.399925	39.2191	--	--
0.40035	38.9563	--	--
0.400775	39.1213	--	--
0.4012	38.9868	--	--
0.401625	39.1763	--	--
0.40205	39.1825	--	--
0.402475	39.2497	--	--
0.4029	39.0113	--	--
0.403325	39.1213	--	--
0.40375	38.8096	--	--
0.404175	38.9135	--	--
0.4046	38.7362	--	--
0.405025	38.9624	--	--
0.40545	38.8218	--	--
0.405875	38.9929	--	--
0.4063	39.0724	--	--
0.406725	39.0174	--	--
0.40715	38.7301	--	--
0.407575	38.9074	--	--
0.408	38.8218	--	--
0.408425	39.1336	--	--
0.40885	39.0969	--	--
0.409275	38.9196	--	--
0.4097	38.8707	--	--
0.410125	38.9563	--	--
0.41055	38.9624	--	--
0.410975	39.0174	--	--
0.4114	39.0846	--	--
0.411825	39.1825	--	--
0.41225	38.8157	--	--
0.412675	38.9196	--	--
0.4131	38.8585	--	--
0.413525	38.9196	--	--
0.41395	39.1152	--	--
0.414375	38.9318	--	--
0.4148	39.0602	--	--
0.415225	38.8402	--	--
0.41565	38.8585	--	--
0.416075	38.7485	--	--
0.4165	39.0113	--	--
0.416925	38.7546	--	--
0.41735	38.8646	--	--
0.417775	39.0785	--	--
0.4182	39.0113	--	--
0.418625	38.9991	--	--
0.41905	38.9868	--	--
0.419475	38.889	--	--
0.4199	38.889	--	--
0.420325	38.8279	--	--
0.42075	38.8952	--	--
0.421175	38.9257	--	--
0.4216	38.7974	--	--
0.422025	38.9013	--	--
0.42245	38.9868	--	--
0.422875	38.889	--	--
0.4233	38.9746	--	--
0.423725	38.9074	--	--
0.42415	38.7362	--	--
0.424575	38.724	--	--
0.425	38.7179	--	--
0.425425	38.8035	--	--
0.42585	38.6751	--	--
0.426275	38.8402	--	--
0.4267	38.8218	--	--
0.427125	38.7851	--	--
0.42755	38.7974	--	--
0.427975	38.8585	--	--
0.4284	38.7362	--	--
0.428825	38.8524	--	--
0.42925	38.8096	--	--
0.429675	38.9196	--	--
0.4301	38.8646	--	--
0.430525	38.6446	--	--
0.43095	38.7118	--	--
0.431375	38.889	--	--
0.4318	38.8035	--	--
0.432225	38.7179	--	--
0.43265	38.8402	--	--
0.433075	38.6323	--	--
0.4335	38.7668	--	--
0.433925	38.6629	--	--
0.43435	38.779	--	--
0.434775	38.5529	--	--
0.4352	38.6568	--	--
0.435625	38.6935	--	--
0.43605	38.8279	--	--
0.436475	38.7362	--	--
0.4369	38.6751	--	--
0.437325	38.6323	--	--
0.43775	38.5712	--	--
0.438175	38.6996	--	--
0.4386	38.8707	--	--
0.439025	38.6935	--	--
0.43945	38.8096	--	--
0.439875	39.0113	--	--
0.4403	38.889	--	--
0.440725	38.9746	--	--
0.44115	38.9746	--	--
0.441575	38.7362	--	--
0.442	38.8829	--	--
0.442425	38.8218	--	--
0.44285	38.9563	--	--
0.443275	38.8768	--	--
0.4437	38.8952	--	--
0.444125	38.7179	--	--
0.44455	38.6446	--	--
0.444975	38.669	--	--
0.4454	38.5651	--	--
0.445825	38.5223	--	--
0.44625	38.614	--	--
0.446675	38.8157	--	--
0.4471	38.7424	--	--
0.447525	38.7179	--	--
0.44795	38.779	--	--
0.448375	38.6812	--	--
0.4488	38.6874	--	--
0.449225	38.6262	--	--
0.44965	38.6018	--	--
0.450075	38.6629	--	--
0.4505	38.559	--	--
0.450925	38.7607	--	--
0.45135	39.0907	--	--
0.451775	39.0846	--	--
0.4522	39.0541	--	--
0.452625	39.0969	--	--
0.45305	39.1152	--	--
0.453475	38.9135	--	--
0.4539	39.0541	--	--
0.454325	39.0785	--	--
0.45475	39.0785	--	--
0.455175	38.8952	--	--
0.4556	39.0663	--	--
0.456025	39.0541	--	--
0.45645	39.048	--	--
0.456875	39.1152	--	--
0.4573	38.9563	--	--
0.457725	39.1641	--	--
0.45815	38.9441	--	--
0.458575	39.0663	--	--
0.459	39.1825	--	--
0.459425	39.048	--	--
0.45985	39.1396	--	--
0.460275	39.0907	--	--
0.4607	39.1091	--	--
0.461125	39.1152	--	--
0.46155	38.9441	--	--
0.461975	39.2069	--	--
0.4624	39.268	--	--
0.462825	38.9624	--	--
0.46325	39.0418	--	--
0.463675	39.0418	--	--
0.4641	39.1946	--	--
0.464525	39.2313	--	--
0.46495	39.1763	--	--
0.465375	38.9991	--	--
0.4658	38.889	--	--
0.466225	39.0724	--	--
0.46665	38.7301	--	--
0.467075	39.0357	--	--
0.4675	39.1825	--	--
0.467925	38.9929	--	--
0.46835	39.0907	--	--
0.468775	39.2986	--	--
0.4692	39.0969	--	--
0.469625	39.2252	--	--
0.47005	39.0113	--	--
0.470475	39.0663	--	--
0.4709	38.9991	--	--
0.471325	39.1274	--	--
0.47175	39.0907	--	--
0.472175	39.0541	--	--
0.4726	39.1519	--	--
0.473025	39.1336	--	--
0.47345	39.1519	--	--
0.473875	39.0724	--	--
0.4743	39.0113	--	--
0.474725	39.1825	--	--
0.47515	39.0541	--	--
0.475575	38.834	--	--
0.476	38.9746	--	--
0.476425	39.1457	--	--
0.47685	39.1702	--	--
0.477275	39.0357	--	--
0.4777	39.3597	--	--
0.478125	39.1519	--	--
0.47855	39.1825	--	--
0.478975	39.1336	--	--
0.4794	39.1519	--	--
0.479825	39.268	--	--
0.48025	39.1274	--	--
0.480675	39.1763	--	--
0.4811	39.0663	--	--
0.481525	39.1702	--	--
0.48195	39.0296	--	--
0.482375	38.9013	--	--
0.4828	38.9746	--	--
0.483225	39.0296	--	--
0.48365	39.0113	--	--
0.484075	39.2436	--	--
0.4845	39.2436	--	--
0.484925	39.2864	--	--
0.48535	39.0418	--	--
0.485775	39.2069	--	--
0.4862	39.213	--	--
0.486625	39.0663	--	--
0.48705	39.1274	--	--
0.487475	39.2008	--	--
0.4879	39.1336	--	--
0.488325	39.1336	--	--
0.48875	39.0418	--	--
0.489175	38.889	--	--
0.4896	39.0663	--	--
0.490025	39.0296	--	--
0.49045	39.0174	--	--
0.490875	38.9868	--	--
0.4913	38.9441	--	--
0.491725	38.8829	--	--
0.49215	39.0235	--	--
0.492575	39.0418	--	--
0.493	38.8952	--	--
0.493425	38.9563	--	--
0.49385	39.0418	--	--
0.494275	39.0724	--	--
0.4947	38.9929	--	--
0.495125	38.8829	--	--
0.49555	38.7974	--	--
0.495975	38.9868	--	--
0.4964	39.1396	--	--
0.496825	38.9318	--	--
0.49725	39.0969	--	--
0.497675	39.0785	--	--
0.4981	38.8768	--	--
0.498525	39.103	--	--
0.49895	38.9746	--	--
0.499375	39.0602	--	--
0.4998	39.0418	--	--
0.500225	38.9379	--	--
0.50065	39.103	--	--
0.501075	38.889	--	--
0.5015	38.9013	--	--
0.501925	38.9196	--	--
0.50235	38.9991	--	--
0.502775	38.8952	--	--
0.5032	38.7301	--	--
0.503625	38.9074	--	--
0.50405	38.9257	--	--
0.504475	39.0235	--	--
0.5049	38.9074	--	--
0.505325	39.1519	--	--
0.50575	39.0174	--	--
0.506175	39.0052	--	--
0.5066	38.8768	--	--
0.507025	38.8768	--	--
0.50745	38.9991	--	--
0.507875	38.8585	--	--
0.5083	38.9135	--	--
0.508725	39.0235	--	--
0.50915	39.0052	--	--
0.509575	39.0785	--	--
0.51	39.0724	--	--
0.510425	38.9624	--	--
0.51085	38.9502	--	--
0.511275	38.8829	--	--
0.5117	39.0357	--	--
0.512125	38.7301	--	--
0.51255	39.103	--	--
0.512975	38.9013	--	--
0.5134	38.9196	--	--
0.513825	38.8646	--	--
0.51425	38.9563	--	--
0.514675	39.1213	--	--
0.5151	38.8279	--	--
0.515525	38.9502	--	--
0.51595	39.0846	--	--
0.516375	39.1396	--	--
0.5168	39.1825	--	--
0.517225	39.0052	--	--
0.51765	38.9991	--	--
0.518075	39.0418	--	--
0.5185	38.8524	--	--
0.518925	38.9379	--	--
0.51935	38.9929	--	--
0.519775	39.0052	--	--
0.5202	39.0724	--	--
0.520625	39.0907	--	--
0.52105	38.9746	--	--
0.521475	38.8463	--	--
0.5219	39.0418	--	--
0.522325	39.1641	--	--
0.52275	39.2069	--	--
0.523175	39.0663	--	--
0.5236	39.0541	--	--
0.524025	39.0174	--	--
0.52445	38.9441	--	--
0.524875	38.9135	--	--
0.5253	38.8524	--	--
0.525725	38.9196	--	--
0.52615	39.0052	--	--
0.526575	38.9746	--	--
0.527	39.0174	--	--
0.527425	38.9624	--	--
0.52785	39.2497	--	--
0.528275	38.8646	--	--
0.5287	39.0907	--	--
0.529125	38.9257	--	--
0.52955	39.0602	--	--
0.529975	38.9868	--	--
0.5304	38.9563	--	--
0.530825	38.8768	--	--
0.53125	38.9929	--	--
0.531675	39.1336	--	--
0.5321	39.0052	--	--
0.532525	38.8463	--	--
0.53295	38.9502	--	--
0.533375	39.0174	--	--
0.5338	39.1457	--	--
0.534225	39.0602	--	--
0.53465	39.2986	--	--
0.535075	39.213	--	--
0.5355	39.0113	--	--
0.535925	39.048	--	--
0.53635	39.0724	--	--
0.536775	38.9013	--	--
0.5372	39.0235	--	--
0.537625	38.9991	--	--
0.53805	38.9807	--	--
0.538475	38.9135	--	--
0.5389	38.9196	--	--
0.539325	39.0235	--	--
0.53975	39.048	--	--
0.540175	39.1457	--	--
0.5406	38.9991	--	--
0.541025	38.9257	--	--
0.54145	39.0235	--	--
0.541875	38.834	--	--
0.5423	38.9929	--	--
0.542725	38.9379	--	--
0.54315	38.8829	--	--
0.543575	39.1091	--	--
0.544	38.9318	--	--
0.544425	38.889	--	--
0.54485	38.834	--	--
0.545275	38.9196	--	--
0.5457	38.8768	--	--
0.546125	38.9196	--	--
0.54655	38.834	--	--
0.546975	39.103	--	--
0.5474	38.9563	--	--
0.547825	38.9318	--	--
0.54825	39.0724	--	--
0.548675	39.1825	--	--
0.5491	38.9379	--	--
0.549525	39.0418	--	--
0.54995	39.0357	--	--
0.550375	39.0235	--	--
0.5508	38.9135	--	--
0.551225	39.0113	--	--
0.55165	39.0174	--	--
0.552075	39.0418	--	--
0.5525	39.0907	--	--
0.552925	39.1886	--	--
0.55335	39.2497	--	--
0.553775	39.0724	--	--
0.5542	39.1641	--	--
0.554625	39.158	--	--
0.55505	39.0602	--	--
0.555475	39.2497	--	--
0.5559	39.1886	--	--
0.556325	39.1641	--	--
0.55675	39.0663	--	--
0.557175	39.0541	--	--
0.5576	39.0296	--	--
0.558025	38.9991	--	--
0.55845	38.7668	--	--
0.558875	38.9318	--	--
0.5593	39.0969	--	--
0.559725	39.1519	--	--
0.56015	39.0602	--	--
0.560575	39.0113	--	--
0.561	38.9624	--	--
0.561425	38.9746	--	--
0.56185	38.9502	--	--
0.562275	38.9746	--	--
0.5627	39.0113	--	--
0.563125	39.1152	--	--
0.56355	39.0785	--	--
0.563975	39.1763	--	--
0.5644	39.213	--	--
0.564825	39.0846	--	--
0.56525	39.1825	--	--
0.565675	38.9746	--	--
0.5661	38.8096	--	--
0.566525	39.0174	--	--
0.56695	38.9929	--	--
0.567375	39.0785	--	--
0.5678	39.0113	--	--
0.568225	38.8218	--	--
0.56865	39.0174	--	--
0.569075	38.8768	--	--
0.5695	39.0846	--	--
0.569925	39.1152	--	--
0.57035	39.103	--	--
0.570775	39.103	--	--
0.5712	39.103	--	--
0.571625	39.158	--	--
0.57205	39.0846	--	--
0.572475	39.0541	--	--
0.5729	39.1641	--	--
0.573325	39.2008	--	--
0.57375	39.1763	--	--
0.574175	39.1825	--	--
0.5746	39.2252	--	--
0.575025	39.2069	--	--
0.57545	39.0663	--	--
0.575875	39.213	--	--
0.5763	38.9685	--	--
0.576725	39.0357	--	--
0.57715	39.103	--	--
0.577575	39.1702	--	--
0.578	39.1213	--	--
0.578425	39.1519	--	--
0.57885	39.1274	--	--
0.579275	39.1274	--	--
0.5797	38.9868	--	--
0.580125	39.0418	--	--
0.58055	39.0296	--	--
0.580975	38.9991	--	--
0.5814	38.9013	--	--
0.581825	39.1091	--	--
0.58225	38.9685	--	--
0.582675	39.1396	--	--
0.5831	39.1519	--	--
0.583525	39.1519	--	--
0.58395	39.0357	--	--
0.584375	39.1763	--	--
0.5848	39.0785	--	--
0.585225	39.0785	--	--
0.58565	39.1763	--	--
0.586075	39.1519	--	--
0.5865	39.1519	--	--
0.586925	39.1519	--	--
0.58735	39.1274	--	--
0.587775	39.2619	--	--
0.5882	39.1336	--	--
0.588625	39.1519	--	--
0.58905	39.2497	--	--
0.589475	39.1519	--	--
0.5899	39.2497	--	--
0.590325	39.2375	--	--
0.59075	39.1152	--	--
0.591175	39.0602	--	--
0.5916	39.0296	--	--
0.592025	39.2069	--	--
0.59245	39.2069	--	--
0.592875	39.0541	--	--
0.5933	38.9379	--	--
0.593725	39.0969	--	--
0.59415	39.1519	--	--
0.594575	39.1457	--	--
0.595	39.0969	--	--
0.595425	39.2375	--	--
0.59585	39.2191	--	--
0.596275	39.2252	--	--
0.5967	39.1702	--	--
0.597125	39.2497	--	--
0.59755	39.2191	--	--
0.597975	38.9379	--	--
0.5984	38.9624	--	--
0.598825	39.0113	--	--
0.59925	39.0357	--	--
0.599675	38.9441	--	--
0.6001	39.048	--	--
0.600525	39.0357	--	--
0.60095	39.0235	--	--
0.601375	38.9685	--	--
0.6018	38.9013	--	--
0.602225	39.0357	--	--
0.60265	39.0357	--	--
0.603075	38.9318	--	--
0.6035	39.0235	--	--
0.603925	38.9868	--	--
0.60435	39.0296	--	--
0.604775	39.0907	--	--
0.6052	38.9991	--	--
0.605625	39.0296	--	--
0.60605	38.9624	--	--
0.606475	39.1336	--	--
0.6069	39.0052	--	--
0.607325	39.0235	--	--
0.60775	39.0174	--	--
0.608175	39.0602	--	--
0.6086	38.9991	--	--
0.609025	39.1641	--	--
0.60945	39.1213	--	--
0.609875	39.0541	--	--
0.6103	39.0418	--	--
0.610725	39.1274	--	--
0.61115	39.1152	--	--
0.611575	39.0174	--	--
0.612	38.8829	--	--
0.612425	39.048	--	--
0.61285	39.0663	--	--
0.613275	39.0602	--	--
0.6137	38.9441	--	--
0.614125	38.9257	--	--
0.61455	38.9929	--	--
0.614975	39.1396	--	--
0.6154	38.889	--	--
0.615825	38.9746	--	--
0.61625	38.9257	--	--
0.616675	39.0846	--	--
0.6171	39.1336	--	--
0.617525	38.9685	--	--
0.61795	39.0418	--	--
0.618375	38.8952	--	--
0.6188	38.9868	--	--
0.619225	38.8829	--	--
0.61965	38.9991	--	--
0.620075	39.0174	--	--
0.6205	38.8463	--	--
0.620925	39.0235	--	--
0.62135	38.9929	--	--
0.621775	38.9196	--	--
0.6222	38.9807	--	--
0.622625	39.1336	--	--
0.62305	39.0418	--	--
0.623475	39.0357	--	--
0.6239	38.9991	--	--
0.624325	39.0357	--	--
0.62475	38.8768	--	--
0.625175	38.8829	--	--
0.6256	38.9685	--	--
0.626025	38.8585	--	--
0.62645	38.8463	--	--
0.626875	39.0541	--	--
0.6273	38.8952	--	--
0.627725	38.9624	--	--
0.62815	38.9135	--	--
0.628575	38.9502	--	--
0.629	38.8646	--	--
0.629425	39.1825	--	--
0.62985	39.1519	--	--
0.630275	39.158	--	--
0.6307	39.1702	--	--
0.631125	39.213	--	--
0.63155	39.268	--	--
0.631975	39.1274	--	--
0.6324	39.1763	--	--
0.632825	38.9441	--	--
0.63325	39.0052	--	--
0.633675	38.9257	--	--
0.6341	39.0969	--	--
0.634525	39.0052	--	--
0.63495	39.0541	--	--
0.635375	39.0602	--	--
0.6358	39.1457	--	--
0.636225	39.1213	--	--
0.63665	39.2375	--	--
0.637075	39.0969	--	--
0.6375	39.0602	--	--
0.637925	39.0357	--	--
0.63835	39.1152	--	--
0.638775	39.0235	--	--
0.6392	38.8279	--	--
0.639625	38.8829	--	--
0.64005	38.9929	--	--
0.640475	38.7668	--	--
0.6409	38.8829	--	--
0.641325	38.9991	--	--
0.64175	38.9502	--	--
0.642175	39.0174	--	--
0.6426	39.0418	--	--
0.643025	38.7362	--	--
0.64345	38.8952	--	--
0.643875	38.9196	--	--
0.6443	38.8768	--	--
0.644725	38.9685	--	--
0.64515	38.9929	--	--
0.645575	38.9379	--	--
0.646	38.8768	--	--
0.646425	39.0785	--	--
0.64685	38.9991	--	--
0.647275	39.0296	--	--
0.6477	38.8279	--	--
0.648125	39.0846	--	--
0.64855	38.9624	--	--
0.648975	38.8768	--	--
0.6494	39.048	--	--
0.649825	39.048	--	--
0.65025	39.0846	--	--
0.650675	39.0357	--	--
0.6511	38.8218	--	--
0.651525	38.9746	--	--
0.65195	38.9807	--	--
0.652375	39.0663	--	--
0.6528	38.7668	--	--
0.653225	38.8096	--	--
0.65365	38.9135	--	--
0.654075	38.7851	--	--
0.6545	38.8402	--	--
0.654925	38.9502	--	--
0.65535	39.0235	--	--
0.655775	39.0174	--	--
0.6562	39.1336	--	--
0.656625	39.0724	--	--
0.65705	38.9685	--	--
0.657475	38.9991	--	--
0.6579	38.9135	--	--
0.658325	38.9746	--	--
0.65875	39.1702	--	--
0.659175	39.0113	--	--
0.6596	38.9196	--	--
0.660025	39.1091	--	--
0.66045	38.8646	--	--
0.660875	38.9441	--	--
0.6613	39.0113	--	--
0.661725	38.9807	--	--
0.66215	39.0235	--	--
0.662575	38.9074	--	--
0.663	38.9257	--	--
0.663425	39.0541	--	--
0.66385	39.0174	--	--
0.664275	38.9135	--	--
0.6647	39.0969	--	--
0.665125	39.0846	--	--
0.66555	38.9807	--	--
0.665975	39.0052	--	--
0.6664	39.103	--	--
0.666825	39.1274	--	--
0.66725	39.1702	--	--
0.667675	39.0846	--	--
0.6681	39.1213	--	--
0.668525	39.0969	--	--
0.66895	39.0846	--	--
0.669375	38.9929	--	--
0.6698	39.1702	--	--
0.670225	39.2191	--	--
0.67065	39.1641	--	--
0.671075	39.1519	--	--
0.6715	39.1396	--	--
0.671925	39.1641	--	--
0.67235	39.2252	--	--
0.672775	39.213	--	--
0.6732	39.3475	--	--
0.673625	39.1519	--	--
0.67405	38.9257	--	--
0.674475	39.0357	--	--
0.6749	39.2252	--	--
0.675325	39.2008	--	--
0.67575	39.268	--	--
0.676175	39.1763	--	--
0.6766	39.1457	--	--
0.677025	39.0663	--	--
0.67745	39.1763	--	--
0.677875	39.1825	--	--
0.6783	39.0785	--	--
0.678725	39.0724	--	--
0.67915	39.1152	--	--
0.679575	38.9991	--	--
0.68	38.9624	--	--
0.680425	38.9257	--	--
0.68085	38.9441	--	--
0.681275	39.0907	--	--
0.6817	39.0724	--	--
0.682125	39.0113	--	--
0.68255	39.0357	--	--
0.682975	39.0602	--	--
0.6834	39.1274	--	--
0.683825	38.8279	--	--
0.68425	39.0785	--	--
0.684675	39.1702	--	--
0.6851	39.0174	--	--
0.685525	38.9746	--	--
0.68595	38.9502	--	--
0.686375	39.0724	--	--
0.6868	39.0418	--	--
0.687225	39.0235	--	--
0.68765	39.0602	--	--
0.688075	39.0724	--	--
0.6885	39.0235	--	--
0.688925	39.0113	--	--
0.68935	38.889	--	--
0.689775	38.9746	--	--
0.6902	38.9807	--	--
0.690625	39.2558	--	--
0.69105	38.9563	--	--
0.691475	38.9257	--	--
0.6919	38.8952	--	--
0.692325	38.9379	--	--
0.69275	38.9563	--	--
0.693175	38.8707	--	--
0.6936	38.8585	--	--
0.694025	39.0785	--	--
0.69445	39.158	--	--
0.694875	39.0602	--	--
0.6953	39.048	--	--
0.695725	38.9624	--	--
0.69615	39.0296	--	--
0.696575	39.0785	--	--
0.697	39.1396	--	--
0.697425	39.0174	--	--
0.69785	39.0907	--	--
0.698275	39.0541	--	--
0.6987	39.2008	--	--
0.699125	39.0113	--	--
0.69955	39.1886	--	--
0.699975	39.048	--	--
0.7004	39.1274	--	--
0.700825	38.9929	--	--
0.70125	38.9929	--	--
0.701675	38.9807	--	--
0.7021	39.1274	--	--
0.702525	39.0907	--	--
0.70295	38.8768	--	--
0.703375	38.8707	--	--
0.7038	38.9746	--	--
0.704225	38.9013	--	--
0.70465	38.9318	--	--
0.705075	38.7974	--	--
0.7055	38.9502	--	--
0.705925	39.0785	--	--
0.70635	39.0296	--	--
0.706775	38.8952	--	--
0.7072	39.0724	--	--
0.707625	38.9441	--	--
0.70805	38.9685	--	--
0.708475	38.9929	--	--
0.7089	39.1946	--	--
0.709325	39.0296	--	--
0.70975	39.0113	--	--
0.710175	39.0235	--	--
0.7106	38.9807	--	--
0.711025	38.8524	--	--
0.71145	39.0785	--	--
0.711875	39.0235	--	--
0.7123	39.0846	--	--
0.712725	38.8524	--	--
0.71315	39.0663	--	--
0.713575	38.9685	--	--
0.714	38.8952	--	--
0.714425	39.1274	--	--
0.71485	39.1274	--	--
0.715275	39.3169	--	--
0.7157	39.2252	--	--
0.716125	39.2619	--	--
0.71655	39.1641	--	--
0.716975	39.1091	--	--
0.7174	39.1274	--	--
0.717825	38.9563	--	--
0.71825	39.1213	--	--
0.718675	38.9379	--	--
0.7191	39.0235	--	--
0.719525	38.9196	--	--
0.71995	39.0235	--	--
0.720375	39.0418	--	--
0.7208	39.0785	--	--
0.721225	39.0052	--	--
0.72165	38.9991	--	--
0.722075	39.1336	--	--
0.7225	39.0969	--	--
0.722925	39.1886	--	--
0.72335	38.9746	--	--
0.723775	39.1152	--	--
0.7242	38.9991	--	--
0.724625	39.0296	--	--
0.72505	39.1702	--	--
0.725475	38.9441	--	--
0.7259	38.9929	--	--
0.726325	38.9257	--	--
0.72675	38.9013	--	--
0.727175	38.8585	--	--
0.7276	39.1152	--	--
0.728025	38.8829	--	--
0.72845	38.8585	--	--
0.728875	39.0541	--	--
0.7293	38.834	--	--
0.729725	38.889	--	--
0.73015	38.8463	--	--
0.730575	39.2069	--	--
0.731	38.9929	--	--
0.731425	38.9746	--	--
0.73185	39.1152	--	--
0.732275	38.9685	--	--
0.7327	39.1152	--	--
0.733125	39.103	--	--
0.73355	38.9624	--	--
0.733975	39.1274	--	--
0.7344	39.268	--	--
0.734825	39.0969	--	--
0.73525	39.0663	--	--
0.735675	39.1886	--	--
0.7361	39.2191	--	--
0.736525	38.9013	--	--
0.73695	38.8829	--	--
0.737375	38.9196	--	--
0.7378	39.0907	--	--
0.738225	38.9013	--	--
0.73865	39.048	--	--
0.739075	39.0541	--	--
0.7395	38.9441	--	--
0.739925	39.1213	--	--
0.74035	39.0052	--	--
0.740775	38.9563	--	--
0.7412	38.9257	--	--
0.741625	38.9746	--	--
0.74205	38.9013	--	--
0.742475	38.9868	--	--
0.7429	38.9502	--	--
0.743325	39.0785	--	--
0.74375	39.1091	--	--
0.744175	39.0724	--	--
0.7446	39.0969	--	--
0.745025	38.9379	--	--
0.74545	39.1457	--	--
0.745875	38.834	--	--
0.7463	38.9502	--	--
0.746725	38.8463	--	--
0.74715	38.9991	--	--
0.747575	38.9379	--	--
0.748	38.834	--	--
0.748425	38.8524	--	--
0.74885	38.9929	--	--
0.749275	38.9746	--	--
0.7497	39.0113	--	--
0.750125	39.0174	--	--
0.75055	38.8279	--	--
0.750975	39.0785	--	--
0.7514	39.0235	--	--
0.751825	39.0663	--	--
0.75225	38.9318	--	--
0.752675	38.9807	--	--
0.7531	39.0174	--	--
0.753525	38.9196	--	--
0.75395	38.9379	--	--
0.754375	38.9929	--	--
0.7548	38.9379	--	--
0.755225	39.1152	--	--
0.75565	38.9257	--	--
0.756075	39.0907	--	--
0.7565	39.0235	--	--
0.756925	39.1152	--	--
0.75735	39.1641	--	--
0.757775	38.9135	--	--
0.7582	38.9563	--	--
0.758625	38.9624	--	--
0.75905	38.9807	--	--
0.759475	39.0785	--	--
0.7599	38.8646	--	--
0.760325	39.0418	--	--
0.76075	39.0846	--	--
0.761175	39.1091	--	--
0.7616	39.0541	--	--
0.762025	39.0846	--	--
0.76245	39.0969	--	--
0.762875	38.9441	--	--
0.7633	39.0602	--	--
0.763725	38.9624	--	--
0.76415	39.0052	--	--
0.764575	38.9502	--	--
0.765	38.9196	--	--
0.765425	38.9502	--	--
0.76585	38.9379	--	--
0.766275	38.9135	--	--
0.7667	38.9685	--	--
0.767125	39.1213	--	--
0.76755	39.0052	--	--
0.767975	38.8035	--	--
0.7684	38.9379	--	--
0.768825	39.0663	--	--
0.76925	38.9868	--	--
0.769675	39.0296	--	--
0.7701	39.103	--	--
0.770525	38.9563	--	--
0.77095	39.0969	--	--
0.771375	39.1702	--	--
0.7718	38.9441	--	--
0.772225	38.9624	--	--
0.77265	38.8829	--	--
0.773075	38.9685	--	--
0.7735	38.9685	--	--
0.773925	38.8829	--	--
0.77435	38.8585	--	--
0.774775	38.7668	--	--
0.7752	38.7913	--	--
0.775625	38.6446	--	--
0.77605	38.6629	--	--
0.776475	38.8157	--	--
0.7769	38.9991	--	--
0.777325	38.9441	--	--
0.77775	38.9502	--	--
0.778175	38.9074	--	--
0.7786	39.0052	--	--
0.779025	39.0602	--	--
0.77945	39.0052	--	--
0.779875	38.7546	--	--
0.7803	38.9074	--	--
0.780725	39.0724	--	--
0.78115	38.9624	--	--
0.781575	38.834	--	--
0.782	38.9196	--	--
0.782425	38.9135	--	--
0.78285	38.9685	--	--
0.783275	38.9624	--	--
0.7837	38.889	--	--
0.784125	38.8646	--	--
0.78455	39.103	--	--
0.784975	39.1396	--	--
0.7854	39.0785	--	--
0.785825	39.0113	--	--
0.78625	38.9135	--	--
0.786675	38.9379	--	--
0.7871	38.8585	--	--
0.787525	38.9502	--	--
0.78795	38.8096	--	--
0.788375	38.9746	--	--
0.7888	38.8035	--	--
0.789225	38.8768	--	--
0.78965	38.7424	--	--
0.790075	38.889	--	--
0.7905	38.9318	--	--
0.790925	38.9379	--	--
0.79135	39.2375	--	--
0.791775	39.0418	--	--
0.7922	38.9624	--	--
0.792625	39.2252	--	--
0.79305	39.0357	--	--
0.793475	39.103	--	--
0.7939	39.0052	--	--
0.794325	38.9929	--	--
0.79475	38.8768	--	--
0.795175	38.7851	--	--
0.7956	38.7607	--	--
0.796025	38.6812	--	--
0.79645	38.8463	--	--
0.796875	38.8035	--	--
0.7973	38.6323	--	--
0.797725	38.8707	--	--
0.79815	38.8402	--	--
0.798575	38.7424	--	--
0.799	38.7118	--	--
0.799425	38.724	--	--
0.79985	38.6935	--	--
0.800275	38.7362	--	--
0.8007	38.7424	--	--
0.801125	38.5957	--	--
0.80155	38.724	--	--
0.801975	38.6568	--	--
0.8024	38.8524	--	--
0.802825	38.8279	--	--
0.80325	38.9746	--	--
0.803675	38.9135	--	--
0.8041	38.8096	--	--
0.804525	38.9135	--	--
0.80495	38.9563	--	--
0.805375	38.9013	--	--
0.8058	38.7301	--	--
0.806225	38.8463	--	--
0.80665	38.7362	--	--
0.807075	38.6507	--	--
0.8075	38.7913	--	--
0.807925	38.8768	--	--
0.80835	38.889	--	--
0.808775	38.8952	--	--
0.8092	38.7362	--	--
0.809625	38.7301	--	--
0.81005	38.7424	--	--
0.810475	38.9013	--	--
0.8109	38.8707	--	--
0.811325	38.7851	--	--
0.81175	38.7913	--	--
0.812175	38.7913	--	--
0.8126	38.6629	--	--
0.813025	38.7974	--	--
0.81345	38.6629	--	--
0.813875	38.7851	--	--
0.8143	38.6262	--	--
0.814725	38.7729	--	--
0.81515	38.7729	--	--
0.815575	38.7424	--	--
0.816	38.7546	--	--
0.816425	38.8096	--	--
0.81685	38.6568	--	--
0.817275	38.724	--	--
0.8177	38.7301	--	--
0.818125	38.7301	--	--
0.81855	38.7362	--	--
0.818975	38.7546	--	--
0.8194	38.8585	--	--
0.819825	38.8402	--	--
0.82025	38.7362	--	--
0.820675	38.7301	--	--
0.8211	38.8402	--	--
0.821525	38.5529	--	--
0.82195	38.6812	--	--
0.822375	38.5896	--	--
0.8228	38.9563	--	--
0.823225	38.8707	--	--
0.82365	38.6874	--	--
0.824075	38.9013	--	--
0.8245	38.7851	--	--
0.824925	38.7362	--	--
0.82535	39.0052	--	--
0.825775	38.9991	--	--
0.8262	38.9318	--	--
0.826625	38.8463	--	--
0.82705	38.9441	--	--
0.827475	38.9257	--	--
0.8279	38.9441	--	--
0.828325	38.9013	--	--
0.82875	38.8096	--	--
0.829175	38.834	--	--
0.8296	38.7607	--	--
0.830025	38.8463	--	--
0.83045	38.8157	--	--
0.830875	38.9563	--	--
0.8313	39.0296	--	--
0.831725	39.0541	--	--
0.83215	38.9563	--	--
0.832575	38.9074	--	--
0.833	38.9807	--	--
0.833425	39.1886	--	--
0.83385	38.9991	--	--
0.834275	39.0541	--	--
0.8347	38.9563	--	--
0.835125	38.9502	--	--
0.83555	38.9807	--	--
0.835975	38.9074	--	--
0.8364	38.9563	--	--
0.836825	38.8157	--	--
0.83725	38.889	--	--
0.837675	38.7546	--	--
0.8381	38.8646	--	--
0.838525	38.7913	--	--
0.83895	38.9624	--	--
0.839375	38.9257	--	--
0.8398	38.9441	--	--
0.840225	38.9379	--	--
0.84065	38.7668	--	--
0.841075	38.9807	--	--
0.8415	38.9257	--	--
0.841925	38.8463	--	--
0.84235	38.9135	--	--
0.842775	39.0357	--	--
0.8432	38.9685	--	--
0.843625	38.8646	--	--
0.84405	38.8768	--	--
0.844475	38.7424	--	--
0.8449	38.8524	--	--
0.845325	38.7668	--	--
0.84575	38.9257	--	--
0.846175	38.8035	--	--
0.8466	38.8952	--	--
0.847025	38.9135	--	--
0.84745	38.9685	--	--
0.847875	38.9746	--	--
0.8483	39.0663	--	--
0.848725	38.9624	--	--
0.84915	38.9318	--	--
[truncated: 380,948+ more rows]

## Sheet: Figure 3b
Figure 3b
Si photoanode		Dark anode
Potential (V) vs. RHE	Current density (mA/cm2)	Potential (V) vs. RHE	Current density (mA/cm2)
0.5	0.055	0.1	0.362
0.51	0.009	0.11	0.27
0.52	0.025	0.12	0.285
0.53	0.025	0.13	0.301
0.54	0.048	0.14	0.364
0.55	0.05	0.15	0.396
0.56	0.054	0.16	0.429
0.57	0.053	0.17	0.465
0.58	0.054	0.18	0.504
0.59	0.051	0.19	0.551
0.6	0.05	0.2	0.605
0.61	0.048	0.21	0.648
0.62	0.05	0.22	0.702
0.63	0.055	0.23	0.75
0.64	0.061	0.24	0.821
0.65	0.071	0.25	0.872
0.66	0.087	0.26	0.933
0.67	0.104	0.27	1.01
0.68	0.124	0.28	1.093
0.69	0.147	0.29	1.167
0.7	0.171	0.3	1.234
0.71	0.19	0.31	1.337
0.72	0.214	0.32	1.43
0.73	0.24	0.33	1.522
0.74	0.267	0.34	1.614
0.75	0.294	0.35	1.696
0.76	0.325	0.36	1.797
0.77	0.352	0.37	1.885
0.78	0.384	0.38	1.952
0.79	0.421	0.39	2.005
0.8	0.465	0.4	2.085
0.81	0.512	0.41	2.139
0.82	0.552	0.42	2.197
0.83	0.592	0.43	2.244
0.84	0.616	0.44	2.317
0.85	0.655	0.45	2.331
0.86	0.69	0.46	2.411
0.87	0.738	0.47	2.443
0.88	0.761	0.48	2.468
0.89	0.799	0.49	2.503
0.9	0.839	0.5	2.551
0.91	0.872	0.51	2.607
0.92	0.905	0.52	2.65
0.93	0.943	0.53	2.677
0.94	0.982	0.54	2.745
0.95	0.988	0.55	2.772
0.96	1.005	0.56	2.833
0.97	1.025	0.57	2.887
0.98	1.056	0.58	2.928
0.99	1.097	0.59	2.991
1	1.122	0.6	3.029
1.01	1.121	0.61	3.098
1.02	1.12	0.62	3.188
1.03	1.129	0.63	3.257
1.04	1.143	0.64	3.306
1.05	1.175	0.65	3.389
1.06	1.189	0.66	3.45
1.07	1.169	0.67	3.531
1.08	1.174	0.68	3.62
1.09	1.192	0.69	3.736
1.1	1.195	0.7	3.822
1.11	1.221	0.71	3.929
1.12	1.23	0.72	4.028
1.13	1.232	0.73	4.14
1.14	1.236	0.74	4.266
1.15	1.24	0.75	4.365
1.16	1.262	0.76	4.494
1.17	1.291	0.77	4.599
1.18	1.306	0.78	4.708
1.19	1.301	0.79	4.809
1.2	1.316	0.8	4.936
1.21	1.331	0.81	5.069
1.22	1.354	0.82	5.196
1.23	1.394	0.83	5.311
1.24	1.414	0.84	5.439
1.25	1.397	0.85	5.572
1.26	1.422	0.86	5.699
1.27	1.421	0.87	5.831
1.28	1.429	0.88	5.963
1.29	1.464	0.89	6.083
1.3	1.509	0.9	6.21
1.31	1.536	0.91	6.327
1.32	1.539	0.92	6.431
1.33	1.557	0.93	6.532
1.34	1.581	0.94	6.642
1.35	1.612	0.95	6.726
1.36	1.637	0.96	6.835
1.37	1.656	0.97	6.905
1.38	1.681	0.98	7.006
1.39	1.677	0.99	7.063
1.4	1.674	1	7.144
1.41	1.708	1.01	7.211
1.42	1.745	1.02	7.257
1.43	1.777	1.03	7.338
1.44	1.791	1.04	7.401
1.45	1.802	1.05	7.43
1.46	1.817	1.06	7.47
1.47	1.821	1.07	7.528
1.48	1.856	1.08	7.578
1.49	1.889	1.09	7.617
1.5	1.914	1.1	7.65
1.51	1.922	1.11	7.653
1.52	1.934	1.12	7.689
1.53	1.939	1.13	7.715
1.54	1.94	1.14	7.721
1.55	1.931	1.15	7.738
1.56	1.946	1.16	7.78
1.57	1.95	1.17	7.806
1.58	1.973	1.18	7.851
1.59	1.975	1.19	7.88
1.6	1.979	1.2	7.877
1.61	1.975	1.21	7.898
1.62	2.012	1.22	7.929
1.63	2.022	1.23	7.946
1.64	2.024	1.24	8.016
1.65	2.042	1.25	8.057
1.66	2.037	1.26	8.074
1.67	2.013	1.27	8.125
1.68	2.038	1.28	8.183
1.69	2.06	1.29	8.221
1.7	2.096	1.3	8.293
1.71	2.13	1.31	8.354
1.72	2.15	1.32	8.428
1.73	2.147	1.33	8.498
1.74	2.169	1.34	8.564
1.75	2.209	1.35	8.668
1.76	2.262	1.36	8.781
1.77	2.274	1.37	8.897
1.78	2.326	1.38	9.009
1.79	2.38	1.39	9.142
1.8	2.433	1.4	9.279
1.81	2.523	1.41	9.448
1.82	2.571	1.42	9.6
1.83	2.631	1.43	9.77
1.84	2.732	1.44	9.967
1.85	2.816	1.45	10.161
1.86	2.917	1.46	10.368
1.87	3.009	1.47	10.585
1.88	3.109	1.48	10.832
1.89	3.216	1.49	11.093
1.9	3.338	1.5	11.353
1.91	3.462	1.51	11.646
1.92	3.614	1.52	11.938
1.93	3.75	1.53	12.238
1.94	3.918	1.54	12.571
1.95	4.088	1.55	12.901
1.96	4.259	1.56	13.228
1.97	4.442	1.57	13.604
1.98	4.636	1.58	14.007
1.99	4.839	1.59	14.385
2	5.064	1.6	14.786
2.01	5.302	1.61	15.231
2.02	5.525	1.62	15.661
2.03	5.771	1.63	16.065
2.04	6.038	1.64	16.544
2.05	6.311	1.65	17
2.06	6.598	1.66	17.497
2.07	6.882	1.67	18.002
2.08	7.185	1.68	18.476
2.09	7.502	1.69	19.02
2.1	7.829	1.7	19.531
2.11	8.161	1.71	20.056
2.12	8.518	1.72	20.587
2.13	8.873	1.73	21.162
2.14	9.239	1.74	21.722
2.15	9.607	1.75	22.313
2.16	10.002	1.76	22.853
2.17	10.4	1.77	23.462
2.18	10.819	1.78	24.098
2.19	11.225	1.79	24.677
2.2	11.641	1.8	25.248
2.21	12.085	1.81	25.895
2.22	12.533	1.82	26.658
2.23	12.985	1.83	27.195
2.24	13.421	1.84	27.824
2.25	13.903	1.85	28.422
2.26	14.391	1.86	29.051
2.27	14.884	1.87	29.665
2.28	15.382	1.88	30.309
2.29	15.866	1.89	31
2.3	16.366	1.9	31.644
2.31	16.864	1.91	32.273
2.32	17.398	1.92	32.917
2.33	17.935	1.93	33.577
2.34	18.466	1.94	34.237
2.35	19.01	1.95	34.8
2.36	19.549	1.96	35.587
2.37	20.102	1.97	36.5
2.38	20.668	1.98	36.937
2.39	21.228	1.99	37.6
2.4	21.786	2	37.8
2.41	22.363	2.01	37.9
2.42	22.94	2.02	38.05
2.43	23.52	2.03	38.14
2.44	24.115	2.04	38.23
2.45	24.709	2.05	38.222
2.46	25.294	2.06	38.324
2.47	25.875	2.07	38.425
2.48	26.873	2.08	38.368
2.49	27.41	2.09	38.328
2.5	27.977	2.1	38.299
2.51	28.606	2.11	38.305
2.52	29.22	2.12	38.317
2.53	29.818	2.13	38.33
2.54	30.463	2.14	38.268
2.55	31.122	2.15	38.299
2.56	31.736	2.16	38.348
2.57	32.396	2.17	38.256
2.58	33.025	2.18	38.333
2.59	33.669	2.19	38.231
2.6	34.313	2.2	38.368
2.61	35.004	2.21	38.279
2.62	35.618	--	--
2.63	36.262	--	--
2.64	36.906	--	--
2.65	37.581	--
2.66	38.287	--
--	--	--
--	--	--
--	--	--
--	--	--
--	--	--
--	--	--
--	--
--	--
--	--
--	--
--	--
--	--
--	--
--	--
--	--
--	--

## Sheet: Figure 3c
Figure 3c
Current density (mA/cm2)	CO Faradaic Efficiency (%)
0.6	77
2.6	91.2
6.6	92.5
14.1	93.8
28	93.6
35	94.3

## Sheet: Figure 3d
Figure 3d
Time (h)	Current Density (mA/cm2)	CO Faradaic Efficiency (%)
1	39.2	93.7
2	38.5	93.1
3	37	93.9
4	36.6	93.4
5	37.3	92.3
6	37.1	92.5
7	36.8	92.8
8	36.5	93.3
9	36.1	93.5
10	35.8	93.1

## Sheet: Figure 4b
Figure 4b
Si photoanode		Dark anode
Potential (V) vs. RHE	Current density (mA/cm2)	Potential (V) vs. RHE	Current density (mA/cm2)
0.5	-4.55494	0.45	-7.43061
0.51	-3.63017	0.46	-5.58831
0.52	-1.0491	0.47	-4.27734
0.53	-0.59449	0.48	-3.25206
0.54	-0.4304	0.49	-2.53917
0.55	-0.28245	0.5	-1.9224
0.56	-0.24479	0.51	-1.39107
0.57	-0.20713	0.52	-0.9612
0.58	-0.18292	0.53	-0.6141
0.59	-0.15333	0.54	-0.34977
0.6	-0.13719	0.55	-0.17355
0.61	-0.12374	0.56	-0.03738
0.62	-0.11029	0.57	0.08277
0.63	-0.10222	0.58	0.19758
0.64	-0.09415	0.59	0.31773
0.65	-0.08608	0.6	0.42453
0.66	-0.0807	0.61	0.54201
0.67	-0.07263	0.62	0.65415
0.68	-0.06725	0.63	0.76095
0.69	-0.06456	0.64	0.87042
0.7	-0.05918	0.65	0.99591
0.71	-0.0538	0.66	1.1214
0.72	-0.05111	0.67	1.26024
0.73	-0.04842	0.68	1.39374
0.74	-0.04573	0.69	1.5219
0.75	-0.04035	0.7	1.6554
0.76	-0.03766	0.71	1.77822
0.77	-0.03497	0.72	1.8957
0.78	-0.03228	0.73	1.98915
0.79	-0.02959	0.74	2.0559
0.8	-0.0269	0.75	2.07993
0.81	-0.02421	0.76	2.03988
0.82	-0.02152	0.77	1.86633
0.83	-0.01883	0.78	1.56462
0.84	-0.01614	0.79	1.23354
0.85	-0.01345	0.8	1.0146
0.86	-0.01076	0.81	0.94251
0.87	-0.00807	0.82	0.97722
0.88	-0.00269	0.83	1.08135
0.89	0	0.84	1.21218
0.9	0.00538	0.85	1.37238
0.91	0.01076	0.86	1.54326
0.92	0.01614	0.87	1.7088
0.93	0.02421	0.88	1.86099
0.94	0.03228	0.89	2.03721
0.95	0.04035	0.9	2.20275
0.96	0.05111	0.91	2.36562
0.97	0.06187	0.92	2.51781
0.98	0.07532	0.93	2.65932
0.99	0.08877	0.94	2.80617
1	0.1076	0.95	2.92365
1.01	0.12643	0.96	3.04647
1.02	0.15333	0.97	3.14793
1.03	0.19099	0.98	3.22536
1.04	0.25555	0.99	3.28677
1.05	0.36853	1	3.33483
1.06	0.51917	1.01	3.3642
1.07	0.69133	1.02	3.38823
1.08	0.86887	1.03	3.38823
1.09	1.04641	1.04	3.40425
1.1	1.19436	1.05	3.40959
1.11	1.32617	1.06	3.44163
1.12	1.44722	1.07	3.46299
1.13	1.56289	1.08	3.48435
1.14	1.66242	1.09	3.51639
1.15	1.75119	1.1	3.56712
1.16	1.83189	1.11	3.6312
1.17	1.90183	1.12	3.7113
1.18	1.94756	1.13	3.79407
1.19	1.96101	1.14	3.91689
1.2	1.9099	1.15	4.04238
1.21	1.74581	1.16	4.18389
1.22	1.43915	1.17	4.33875
1.23	1.10021	1.18	4.50429
1.24	0.83121	1.19	4.67517
1.25	0.6456	1.2	4.84605
1.26	0.52455	1.21	5.03829
1.27	0.45192	1.22	5.22252
1.28	0.41157	1.23	5.41743
1.29	0.39812	1.24	5.61501
1.3	0.40619	1.25	5.81526
1.31	0.42502	1.26	6.01551
1.32	0.45999	1.27	6.23445
1.33	0.50572	1.28	6.44004
1.34	0.56759	1.29	6.6483
1.35	0.65098	1.3	6.86457
1.36	0.75051	1.31	7.07817
1.37	0.86349	1.32	7.34517
1.38	0.98992	1.33	7.54008
1.39	1.11904	1.34	7.75635
1.4	1.25623	1.35	7.96995
1.41	1.39342	1.36	8.1969
1.42	1.5333	1.37	8.42385
1.43	1.67587	1.38	8.65881
1.44	1.81575	1.39	8.88843
1.45	1.95832	1.4	9.11805
1.46	2.0982	1.41	9.35568
1.47	2.23808	1.42	9.58263
1.48	2.37796	1.43	9.82827
1.49	2.51515	1.44	10.0606
1.5	2.64965	1.45	10.2848
1.51	2.78684	1.46	10.5278
1.52	2.91865	1.47	10.7761
1.53	3.05046	1.48	11.0057
1.54	3.17689	1.49	11.246
1.55	3.30063	1.5	11.4783
1.56	3.42437	1.51	11.732
1.57	3.54004	1.52	11.9856
1.58	3.65302	1.53	12.2099
1.59	3.76062	1.54	12.4502
1.6	3.86284	1.55	12.7279
1.61	3.95699	1.56	12.9548
1.62	4.04038	1.57	13.2245
1.63	4.10494	1.58	13.4595
1.64	4.15605	1.59	13.6971
1.65	4.18295	1.6	13.9507
1.66	4.18833	1.61	14.2124
1.67	4.18026	1.62	14.4687
1.68	4.1695	1.63	14.693
1.69	4.16143	1.64	14.9547
1.7	4.16143	1.65	15.2003
1.71	4.16681	1.66	15.462
1.72	4.18026	1.67	15.721
1.73	4.20178	1.68	15.9719
1.74	4.22599	1.69	16.2309
1.75	4.26365	1.7	16.4766
1.76	4.30938	1.71	16.7169
1.77	4.36856	1.72	16.9865
1.78	4.44119	1.73	17.2322
1.79	4.52996	1.74	17.4965
1.8	4.62949	1.75	17.7421
1.81	4.74785	1.76	17.9985
1.82	4.87697	1.77	18.2441
1.83	5.01685	1.78	18.5058
1.84	5.1648	1.79	18.7754
1.85	5.32082	1.8	19.0344
1.86	5.48222	1.81	19.2961
1.87	5.65169	1.82	19.5204
1.88	5.82385	1.83	19.782
1.89	5.9987	1.84	20.033
1.9	6.18162	1.85	20.3134
1.91	6.36185	1.86	20.5537
1.92	6.54746	1.87	20.8073
1.93	6.73576	1.88	21.069
1.94	6.92675	1.89	21.3013
1.95	7.16347	1.9	21.5656
1.96	7.33025	1.91	21.8192
1.97	7.51855	1.92	22.0729
1.98	7.71223	1.93	22.3265
1.99	7.9086	1.94	22.5962
2	8.11035	1.95	22.8419
2.01	8.32017	1.96	23.0875
2.02	8.51385	1.97	23.3465
2.03	8.72098	1.98	23.6001
2.04	8.9308	1.99	23.8698
2.05	9.13255	2	24.1368
2.06	9.33699	2.01	24.3611
2.07	9.54412	2.02	24.6014
2.08	9.75394	2.03	24.8871
2.09	9.95838	2.04	25.1701
2.1	10.1709	2.05	25.3703
2.11	10.3753	2.06	25.64
2.12	10.5905	2.07	25.931
2.13	10.795	2.08	26.15
2.14	11.0102	2.09	26.3876
2.15	11.22	2.1	26.6653
2.16	11.4325	2.11	26.8976
2.17	11.6423	2.12	27.1646
2.18	11.8521	2.13	27.4129
2.19	12.07	2.14	27.6532
2.2	12.2718	2.15	27.9202
2.21	12.4924	2.16	28.1525
2.22	12.6968	2.17	28.4061
2.23	12.912	2.18	28.5984
2.24	13.1218	2.19	28.8547
2.25	13.3316	2.2	29.1137
2.26	13.5415	2.21	29.37
2.27	13.7513	2.22	29.5729
2.28	13.9557	2.23	29.8426
2.29	14.1709	2.24	30.0241
2.3	14.3754	2.25	30.3392
2.31	14.5771	2.26	30.5822
2.32	14.7869	2.27	30.8011
2.33	14.9968	2.28	30.98
2.34	15.2039	2.29	31.2951
2.35	15.4083	2.3	31.4766
2.36	15.6181	2.31	31.7036
2.37	15.8307	2.32	31.9118
2.38	16.0405	2.33	32.1281
2.39	16.2449	2.34	32.3978
2.4	16.4547	2.35	32.6835
2.41	16.6538	2.36	32.8597
2.42	16.8582	2.37	33.0599
2.43	17.068	2.38	33.2762
2.44	17.2832	2.39	33.4925
2.45	17.4958	2.4	33.7034
2.46	17.7056	2.41	33.933
2.47	17.9208	2.42	34.0879
2.48	18.1414	2.43	34.3015
2.49	18.3619	2.44	34.4884
2.5	18.5825	2.45	34.7794
2.51	18.8004	2.46	34.9476
2.52	19.0317	2.47	35.1959
2.53	19.255	2.48	35.4336
2.54	19.4917	2.49	35.4603
2.55	19.7204	2.5	35.6872
2.56	19.9571	2.51	35.9809
2.57	20.1938	2.52	36.1198
2.58	20.4306	2.53	36.3681
2.59	20.6619	2.54	36.5229
2.6	20.904	2.55	36.6618
2.61	21.1488	2.56	36.7739
2.62	21.3909	2.57	36.9395
2.63	21.6384	2.58	37.0516
2.64	21.8805	2.59	37.2385
2.65	22.136	2.6	37.2358
2.66	22.3781	2.61	37.6069
2.67	22.6337	2.62	37.6977
2.68	22.8811	2.63	37.7912
2.69	23.1313	2.64	37.7832
2.7	23.4003	2.65	37.914
2.71	23.6666	2.66	38.0395
2.72	23.9302	2.67	38.2558
2.73	24.1965	2.68	37.9994
2.74	24.4575	2.69	38.1329
2.75	24.7211	2.7	38.3038
2.76	24.9847	2.71	38.157
2.77	25.2483	2.72	38.4774
2.78	25.5066	2.73	38.2771
2.79	25.7837	2.74	38.2184
2.8	26.0419	2.75	38.5308
2.81	26.3136	2.76	38.4854
2.82	26.5718	2.77	38.5308
2.83	26.8489	2.78	38.6456
2.84	27.1287	2.79	38.3038
2.85	27.395	2.8	38.5495
2.86	27.6667	2.81	38.4881
2.87	27.9572	2.82	38.3145
2.88	28.2396	2.83	38.5842
2.89	28.5167	--	--
2.9	28.7965	--	--
2.91	29.0681	--	--
2.92	29.3506	--	--
2.93	29.6196	--	--
2.94	29.9074	--	--
2.95	30.163	--	--
2.96	30.4508	--	--
2.97	30.7333	--	--
2.98	31.0211	--	--
2.99	31.2981	--	--
3	31.594	--	--

## Sheet: Figure 4c
Figure 4c
	Faradaic Efficiency (%)
Current density (mA/cm2)	C2H4	C2H5OH	n-propanol
2.05	14.187	16.4	2.3
6.5	24.477	17	2.4
13.8	32.13	18.05	2.2
24.7	32.08	19.3	2.1
37.5	25.81	20.4	1.3

## Sheet: Figure 4d
Figure 4d
Time (h)	Current Density (mA/cm2)	C2+ Faradaic Efficiency (%)
1	25.6	52.38
2	25.22	53.3
3	25.53	52.9
4	24.98	52.56
5	25.09	51.99

## Sheet: Figure 5a
Figure 5a
Voltage (V)	STF (%)
0.3	1.14
0.6	1.99
0.88	2.415
1	2.12
1.2	0.92

[truncated: 12 more sheets: Figure 5b, Figure S2, Figure S3, Figure S6, Figure S8, Figure S9, Figure S14, Figure S16, Figure S17, Figure S18, Figure S19, Figure S21]
